# Supplementary material for: Concomitant Intra-Aortic Balloon Pump Throughout Extracorporeal Cardiopulmonary Resuscitation: A Meta-Analysis of Cohorts
Source: Rev Cardiovasc Med. 2026 Mar 10;27(3):45096. doi: 10.31083/RCM45096 (PMC13036546; doi:10.31083/RCM45096)
Supplement: Supplementary file 1 [file 2153-8174-27-3-45096-s1.zip]

Archive with 2 entries (2 files):
- checklist.docx
- Supplementary Material.docx
